# Supplementary material for: First record of hybridization between green Chelonia mydas and hawksbill Eretmochelys imbricata sea turtles in the Southeast Pacific
Source: PeerJ. 2016 Feb 18;4:e1712. doi: 10.7717/peerj.1712 (PMC4768677; doi:10.7717/peerj.1712)
Supplement: Supplemental Information 1 — Supplementary Data. Sequences used for phylogenetic analyses. All sequences were downloaded from the Barcode of Life Database System, except for the sequence obtained in this study. [file peerj-04-1712-s001.xlsx]

## Sheet: Sheet1
Supplementary Data. Sequences used for phylogenetic analyses. All sequences were downloaded from the Barcode of Life Database System, except for the sequence obtained in this study.
Sequence ID	Sequence	Source
BENT036-08|Dermochelys coriacea|COI-5P|GQ152876	------------------------TCTNCTAATCATAAAGACATTGGCACCCTATACCTAATTTTTGGGGCCTGAGCAGGAATAGTAGGCACAGCACTCAGCCTATTAATCCGTGCAGAACTAAGCCAACCGGGAACCCTCCTAGGAGATGACCAAATTTANAATGTCATCGNTACAGCCCATGCCTTCATTATAATCTTCTTCATAGTTATACCAGTTATAATCGGCGGTTTCGGAAACTGACTTGTTCCCCTTATAATTGGAGCACCAGACATGGCATTCCCACGAATAAACAACATAAGCTTTTGACTTTTACCTCCCTCACTGTTACTACTTCTAGCATCATCAGGAATTGAAGCAGGTGCAGGAACAGGCTGAACAGTCTATCCTCCACTAGCT…	Barcode of Life Database System
BENT014-08|Chelonia mydas|COI-5P|GQ152881	------------------------TCCACCAACCATAAAGACATTGGCACTCTATACCTAATTTTCGGAGCCTGAGCAGGAATAGTCGGCACAGCACTCAGTTTATTAATCCGCGCAGAACTAAGCCAACCAGGAACTCTTCTAGGAGATGACCAAATCTATAATGTCATCGTTACAGCTCATGCCTTTATTATAATCTTCTTCATAGTTATACCAATTATAATTGGTGGCTTCGGAAATTGACTTGTTCCCCTAATAATTGGTGCACCAGACATAGCATTTCCACGTATAAATAACATAAGCTTTTGACTCCTACCCCCTTCACTACTACTACTTCTAGCATCATCAGGAATTGAAGCAGGCGCAGGTACAGGTTGAACAGTATATCCCCCATTAGCC…	Barcode of Life Database System
BENT016-08|Chelonia mydas|COI-5P	------------------------TCCACCAACCATAAAGACATTGGCACTCTATACCTAATTTTCGGAGCCTGAGCAGGAATAGTCGGCACAGCACTCAGTTTATTAATCCGCGCAGAACTAAGCCAACCAGGAACTCTTCTAGGAGATGACCAAATCTATAATGTCATCGTTACAGCTCATGCCTTTATTATAATCTTCTTCATAGTTATACCAATTATAATTGGTGGCTTCGGAAATTGACTTGTTCCCCTAATAATTGGTGCACCAGACATAGCATTTCCACGTATAAATAACATAAGCTTTTGACTCCTACCCCCTTCACTACTACTACTTCTAGCATCATCAGGAATTGAAGCAGGCGCAGGTACAGGTTGAACAGTATATCCCCCATTAGCC…	Barcode of Life Database System
BENT019-08|Chelonia mydas|COI-5P|GQ152882	------------------------TCCACCAACCATAAAGACATTGGCACTCTATACCTAATCTTCGGAGCCTGAGCAGGAATAGTCGGCACAGCACTCAGTTTATTAATCCGCGCAGAACTAAGCCAACCAGGAACTCTTCTAGGAGATGACCAAATCTATAATGTCATCGTTACAGCTCATGCCTTTATTATAATCTTCTTCATAGTTATACCAATTATAATTGGTGGCTTCGGAAATTGACTTGTTCCCCTAATAATTGGTGCACCAGACATAGCATTTCCACGTATAAATAACATAAGCTTTTGACTCCTACCCCCTTCACTACTACTACTTCTAGCATCATCAGGAATTGAAGCAGGCGCAGGTACAGGTTGAACAGTATATCCCCCATTAGCC…	Barcode of Life Database System
BENT020-08|Chelonia mydas|COI-5P	------------------------TCCACCAACCATAAAGACATTGGCACTCTATACCTAATCTTCGGAGCCTGAGCAGGAATAGTCGGCACAGCACTCAGTTTATTAATCCGCGCAGAACTAAGCCAACCAGGAACTCTTCTAGGAGATGACCAAATCTATAATGTCATCGTTACAGCTCATGCCTTTATTATAATCTTCTTCATAGTTATACCAATTATAATTGGTGGCTTCGGAAATTGACTTGTTCCCCTAATAATTGGTGCACCAGACATAGCATTTCCACGTATAAATAACATAAGCTTTTGACTCCTACCCCCTTCACTACTACTACTTCTAGCATCATCAGGAATTGAAGCAGGCGCAGGTACAGGTTGAACAGTATATCCCCCATTAGCC…	Barcode of Life Database System
BENT024-08|Chelonia mydas|COI-5P|GQ152877	------------------------TCCACCAACCATAAAGACATTGGCACTCTATACCTAATCTTCGGAGCCTGAGCAGGAATAGTCGGCACAGCACTCAGTTTATTAATCCGCGCAGAACTAAGCCAACCAGGAACTCTTCTAGGAGATGACCAAATCTATAATGTCATCGTTACAGCTCATGCCTTTATTATAATCTTCTTCATAGTTATACCAATTATAATTGGTGGCTTCGGAAATTGACTTGTTCCCCTAATAATTGGCGCACCAGACATAGCATTTCCACGTATAAATAACATAAGCTTTTGACTCCTACCCCCTTCACTACTACTACTTCTAGCATCATCAGGAATTGAAGCAGGCGCAGGTACAGGTTGAACAGTATATCCCCCATTAGCC…	Barcode of Life Database System
BENT025-08|Chelonia mydas|COI-5P	------------------------TCCACCAACCATAAAGACATTGGCACTCTATACCTAATCTTCGGAGCCTGAGCAGGAATAGTCGGCACAGCACTCAGTTTATTAATCCGCGCAGAACTAAGCCAACCAGGAACTCTTCTAGGAGATGACCAAATCTATAATGTCATCGTTACAGCTCATGCCTTTATTATAATCTTCTTCATAGTTATACCAATTATAATTGGTGGCTTCGGAAATTGACTTGTTCCCCTAATAATTGGCGCACCAGACATAGCATTTCCACGTATAAATAACATAAGCTTTTGACTCCTACCCCCTTCACTACTACTACTTCTAGCATCATCAGGAATTGAAGCAGGCGCAGGTACAGGTTGAACAGTATATCCCCCATTAGCC…	Barcode of Life Database System
BENT028-08|Chelonia mydas|COI-5P	------------------------TCCACCAACCATAAAGACATTGGCACTCTATACCTAATCTTCGGAGCCTGAGCAGGAATAGTCGGCACAGCACTCAGTTTATTAATCCGCGCAGAACTAAGCCAACCAGGAACTCTTCTAGGAGATGACCAAATCTATAATGTCATCGTTACAGCTCATGCCTTTATTATAATCTTCTTCATAGTTATACCAATTATAATTGGTGGCTTCGGAAATTGACTTGTTCCCCTAATAATTGGCGCACCAGACATAGCATTTCCACGTATAAATAACATAAGCTTTTGACTCCTACCCCCTTCACTACTACTACTTCTAGCATCATCAGGAATTGAAGCAGGCGCAGGTACAGGTTGAACAGTATATCCCCCATTAGCC…	Barcode of Life Database System
BENT029-08|Chelonia mydas|COI-5P|GQ152878	------------------------TCCANCAACCATAAAGACATTGGCACTCTATACCTAATTTTCGGAGCCTGAGCAGGAATAGTCGGCACAGCACTCAGTTTATTAATCCGCGCAGAACTAAGCCAACCAGGNACTCTTCTAGGAGATGACCAAATCTATAATGTCATCGTTACAGCTCATGCCTTTATTATAATCTTCTTCATAGTTATACCAATTATAATTGGTGGCTTCGGAAATTGACTTGTTCCCCTAATAATTGGCGCACCAGACATAGCATTTCCACGTATAAATAACATAAGCTTTTGACTCCTACCCCCTTCACTACTACTACTTCTAGCATCATCAGGAATTGAAGCAGGCGCAGGTACAGGTTGAACAGTATATCCCCCATTAGCC…	Barcode of Life Database System
BENT049-08|Eretmochelys imbricata|COI-5P|GQ152887	------------------------TCTACCAACCATAAAGACATTGGCACCCTATACTTGATCTTTGGGGCATGAGCAGGAATAGTAGGCACAGCACTCAGTCTATTAATCCGTGCAGAACTAAGCCAACCAGGAACTCTCCTAGGAGATGACCAAATTTATAATGTTATCGTTACAGCCCATGCTTTCATTATAATCTTTTTTATAGTTATACCAATTATAATTGGCGGTTTTGGAAACTGACTTGTTCCACTAATAATTGGAGCACCAGACATAGCATTTCCACGTATAAACAACATAAGCTTTTGACTCCTACCCCCATCACTATTACTACTACTAGCATCATCAGGAATTGAAGCAGGGGCAGGCACAGGCTGAACAGTATATCCCCCATTAGCC…	Barcode of Life Database System
BENT050-08|Eretmochelys imbricata|COI-5P	------------------------TCTACCAACCATAAAGACATTGGCACCCTATACTTGATCTTTGGGGCATGAGCAGGAATAGTAGGCACAGCACTCAGTCTATTAATCCGTGCAGAACTAAGCCAACCAGGAACTCTCCTAGGAGATGACCAAATTTATAATGTTATCGTTACAGCCCATGCTTTCATTATAATCTTTTTTATAGTTATACCAATTATAATTGGCGGTTTTGGAAACTGACTTGTTCCACTAATAATTGGAGCACCAGACATAGCATTTCCACGTATAAACAACATAAGCTTTTGACTCCTACCCCCATCACTATTACTACTACTAGCATCATCAGGAATTGAAGCAGGGGCAGGCACAGGCTGAACAGTATATCCCCCATTAGCC…	Barcode of Life Database System
BENT053-08|Eretmochelys imbricata|COI-5P|GQ152886	------------------------TCTACCAACCATAAAGACATTGGCACCCTATACTTGATCTTTGGGGCATGAGCAGGAATAGTAGGCACAGCACTCAGTCTATTAATCCGTGCAGAACTAAGCCAACCAGGAACTCTCCTAGGAGATGACCAAATTTATAATGTTATCGTTACAGCCCATGCTTTCATTATAATCTTTTTTATAGTTATACCAATTATAATTGGCGGTTTCGGAAACTGACTTGTTCCACTAATAATTGGAGCACCAGACATAGCATTTCCACGTATAAACAACATAAGCTTTTGACTCCTACCCCCATCACTATTACTACTACTAGCATCATCAGGAATTGAAGCAGGAGCAGGTACAGGCTGAACAGTATATCCCCCATTAGCC…	Barcode of Life Database System
BENT054-08|Eretmochelys imbricata|COI-5P	------------------------TCTACCAACCATAAAGACATTGGCACCCTATACTTGATCTTTGGGGCATGAGCAGGAATAGTAGGCACAGCACTCAGTCTATTAATCCGTGCAGAACTAAGCCAACCAGGAACTCTCCTAGGAGATGACCAAATTTATAATGTTATCGTNACAGCCCATGCTTTCATTATAATCTTTTTTATAGTTATACCAATTATAATTGGCGGTTTCGGAAACTGACTTGTTCCACTAATAATTGGAGCACCAGACATAGCATTTCCACGTATAAACAACATAAGCTTTTGACTCCTACCCCCATCACTATTACTACTACTAGCATCATCAGGAATTGAAGCAGGAGCAGGTACAGGCTGAACAGTATATCCCCCATTAGCC…	Barcode of Life Database System
BENT061-08|Lepidochelys kempii|COI-5P|GQ152891	------------------------TCTACCAACCATAAAGACATCGGCACCCTATACCTAATCTTCGGGGCATGAGCAGGAATAGTAGGCACAGCACTCAGTCTATTAATCCGCGCAGAATTAAGCCAACCAGGTACTCTCCTAGGAGATGACCAAATTTATAACGTCATCGTCACAGCCCATGCTTTCATCATAATCTTCTTTATAGTTATACCAATCATAATTGGCGGCTTTGGAAACTGACTTGTTCCACTAATAATTGGAGCGCCAGATATAGCATTCCCACGTATAAACAACATAAGCTTTTGACTTCTACCTCCTTCACTATTACTACTTCTAGCATCATCAGGAATTGAAGCAGGCGCAGGTACAGGCTGAACAGTGTATCCCCCATTAGCT…	Barcode of Life Database System
BENT062-08|Lepidochelys kempii|COI-5P	------------------------TCTACCAACCATAAAGACATCGGCACCCTATACCTAATCTTCGGGGCATGAGCAGGAATAGTAGGCACAGCACTCAGTCTATTAATCCGCGCAGAATTAAGCCAACCAGGTACTCTCCTAGGAGATGACCAAATTTATAACGTCATCGTCACAGCCCATGCTTTCATCATAATCTTCTTTATAGTTATACCAATCATAATTGGCGGCTTTGGAAACTGACTTGTTCCACTAATAATTGGAGCGCCAGATATAGCATTCCCACGTATAAACAACATAAGCTTTTGACTTCTACCTCCTTCACTATTACTACTTCTAGCATCATCAGGAATTGAAGCAGGCGCAGGTACAGGCTGAACAGTGTATCCCCCATTAGCT…	Barcode of Life Database System
BENT066-08|Caretta caretta|COI-5P|GQ152889	------------------------TCCACCAACCATAAAGACATCGGCACCCTATACCTAATCTTCGGGGCATGAGCAGGAATAGTAGGCACAGCACTCAGCCTATTAATCCGCGCAGAACTGAGCCAACCAGGTACTCTTCTAGGAGATGACCAAATTTACAACGTTATCGTCACAGCCCATGCTTTCATCATAATCTTCTTTATAGTTATACCAATCATAATCGGTGGCTTCGGAAACTGACTTGTTCCATTAATAATTGGAGCACCAGATATAGCATTCCCACGTATAAACAACATAAGCTTTTGACTCTTACCTCCTTCACTATTACTACTTCTAGCATCATCAGGAATTGAAGCAGGCGCAGGCACAGGCTGAACAGTGTACCCCCCATTAGCT…	Barcode of Life Database System
BENT067-08|Caretta caretta|COI-5P	------------------------TCCACCAACCATAAAGACATCGGCACCCTATACCTAATCTTCGGGGCATGAGCAGGAATAGTAGGCACAGCACTCAGCCTATTAATCCGCGCAGAACTGAGCCAACCAGGTACTCTTCTAGGAGATGACCAAATTTACAACGTTATCGTCACAGCCCATGCTTTCATCATAATCTTCTTTATAGTTATACCAATCATAATCGGTGGCTTCGGAAACTGACTTGTTCCATTAATAATTGGAGCACCAGATATAGCATTCCCACGTATAAACAACATAAGCTTTTGACTCTTACCTCCTTCACTATTACTACTTCTAGCATCATCAGGAATTGAAGCAGGCGCAGGCACAGGCTGAACAGTGTACCCCCCATTAGCT…	Barcode of Life Database System
BENT070-08|Caretta caretta|COI-5P|GQ152888	------------------------TCCACCAACCATAAAGACATCGGCACCCTATACCTAATCTTCGGGGCATGAGCAGGAATAGTAGGCACAGCACTCAGCCTATTAATCCGCGCAGAACTAAGCCAACCAGGTACTCTTCTAGGAGATGACCAAATTTACAACGTTATCGTCACAGCCCACGCTTTCATCATAATCTTCTTTATAGTTATACCAATCATAATCGGTGGCTTCGGAAACTGACTTGTTCCATTAATAATTGGAGCACCAGATATAGCATTCCCACGTATAAACAACATAAGCTTTTGACTCTTACCTCCTTCATTATTACTACTTCTAGCATCATCAGGAATTGAAGCAGGCGCAGGCACAGGCTGAACAGTGTACCCCCCATTAGCT…	Barcode of Life Database System
BENT071-08|Caretta caretta|COI-5P	------------------------TCCACCAACCATAAAGACATCGGCACCCTATACCTAATCTTCGGGGCATGAGCAGGAATAGTAGGCACAGCACTCAGCCTATTAATCCGCGCAGAACTAAGCCAACCAGGTACTCTTCTAGGAGATGACCAAATTTACAACGTTATCGTCACAGCCCACGCTTTCATCATAATCTTCTTTATAGTTATACCAATCATAATCGGTGGCTTCGGAAACTGACTTGTTCCATTAATAATTGGAGCACCAGATATAGCATTCCCACGTATAAACAACATAAGCTTTTGACTCTTACCTCCTTCATTATTACTACTTCTAGCATCATCAGGAATTGAAGCAGGCGCAGGCACAGGCTGAACAGTGTACCCCCCATTAGCT…	Barcode of Life Database System
BENT075-08|Lepidochelys olivacea|COI-5P|GQ152890	------------------------TCTACCAACCATAAAGACATCGGCACCCTATACCTAATCTTCGGGGCATGAGCAGGAATAGTAGGCACAGCACTCAGTCTATTAATCCGCGCAGAACTAAGCCAACCAGGTACTCTCCTAGGAGATGACCAAATTTATAACGTCATCGTCACAGCCCATGCTTTCATCATAATCTTCTTTATAGTTATACCAATTATAATTGGAGGCTTTGGAAACTGACTTGTTCCACTAATAATTGGGGCGCCAGATATAGCATTCCCACGTATAAATAACATAAGCTTTTGACTTCTACCTCCTTCACTATTACTACTTTTAGCATCATCAGGAATTGAAGCAGGCGCAGGTACAGGCTGAACAGTATATCCCCCATTAGCC…	Barcode of Life Database System
BENT076-08|Lepidochelys olivacea|COI-5P	------------------------TNTNCCAACCATAAAGACATCGGCACCCTATACCTAATCTTCGGGGCATGAGCAGGAATAGTAGGCACAGCACTCAGTCTATTAATCCGCGCAGAACTAAGCCAACCAGGTACTCTCCTAGGAGATGACCAAATTTATAACGTCATCGTCACAGCCCATGCTTTCATCATAATCTTCTTTATAGTTATACCAATTATAATTGGAGGCTTTGGAAACTGACTTGTTCCACTAATAATTGGGGCGCCAGATATAGCATTCCCACGTATAAATAACATAAGCTTTTGACTTCTACCTCCTTCACTATTACTACTTTTAGCATCATCAGGAATTGAAGCAGGCGCAGGTACAGGCTGAACAGTATATCCCCCATTAGCC…	Barcode of Life Database System
BENT082-08|Lepidochelys olivacea|COI-5P	------------------------TCTACCAACCATAAAGACATCGGCACCCTATACCTAATCTTCGGGGCATGAGCAGGAATAGTAGGCACAGCACTCAGTCTATTAATCCGCGCAGAACTAAGCCAACCAGGTACTCTCCTAGGAGATGACCAAATTTATAACGTCATCGTCACAGCCCATGCTTTCATCATAATCTTCTTTATAGTTATACCAATTATAATTGGAGGCTTTGGAAACTGACTTGTTCCACTAATAATTGGGGCGCCAGATATAGCATTCCCACGTATAAATAACATAAGCTTTTGACTTCTACCTCCTTCACTATTACTACTTTTAGCATCATCAGGAATTGAAGCAGGCGCAGGTACAGGCTGAACAGTATATCCCCCATTAGCC…	Barcode of Life Database System
BENT083-08|Lepidochelys olivacea|COI-5P	------------------------TCTACCAACCATAAAGACATCGGCACCCTATACCTAATCTTCGGGGCATGAGCAGGAATAGTAGGCACAGCACTCAGTCTATTAATCCGCGCAGAACTAAGCCAACCAGGTACTCTCCTAGGAGATGACCAAATTTATAACGTCATCGTCACAGCCCATGCTTTCATCATAATCTTCTTTATAGTTATACCAATTATAATTGGAGGCTTTGGAAACTGACTTGTTCCACTAATAATTGGGGCGCCAGATATAGCATTCCCACGTATAAATAACATAAGCTTTTGACTTCTACCTCCTTCACTATTACTACTTTTAGCATCATCAGGAATTGAAGCAGGCGCAGGTACAGGCTGAACAGTATATCCCCCATTAGCC…	Barcode of Life Database System
BENT085-08|Natator depressa|COI-5P|GQ152883	------------------------TCCACTAACCACAAAGACATTGGCACCCTATATCTAATTTTCGGGGCCTGAGCAGGAATAGTTGGTACAGCGCTCAGCCTATTAATCCGCGCAGAACTAAGCCAACCAGGAACTCTTCTAGGAGATGACCAAATCTACAATGTCATCGTTACAGCTCATGCTTTTATCATAATCTTCTTTATAGTTATACCAATCATAATTGGCGGCTTCGGAAACTGACTTGTTCCCCTAATAATTGGCGCACCAGATATAGCATTCCCACGTATAAACAATATAAGCTTTTGACTCCTGCCCCCCTCACTACTACTACTTCTAGCATCATCAGGAATTGAAGCAGGTGCGGGCACAGGCTGAACAGTATACCCCCCATTAGCC…	Barcode of Life Database System
BENT086-08|Natator depressa|COI-5P	------------------------TCCACTAACCACAAAGACATTGGCACCCTATATCTAATTTTCGGGGCCTGAGCAGGAATAGTTGGTACAGCGCTCAGCCTATTAATCCGCGCAGAACTAAGCCAACCAGGAACTCTTCTAGGAGATGACCAAATCTACAATGTCATCGTTACAGCTCATGCTTTTATCATAATCTTCTTTATAGTTATACCAATCATAATTGGCGGCTTCGGAAACTGACTTGTTCCCCTAATAATTGGCGCACCAGATATAGCATTCCCACGTATAAACAATATAAGCTTTTGACTCCTGCCCCCCTCACTACTACTACTTCTAGCATCATCAGGAATTGAAGCAGGTGCGGGCACAGGCTGAACAGTATACCCCCCATTAGCC…	Barcode of Life Database System
CYTC3809-12|Caretta caretta|COI-5P|NC_016923	GTGTTTTTAACCCGTTGATTCTTTTCCACCAACCATAAAGACATCGGCACCCTATACCTAATCTTCGGGGCATGAGCAGGAATAGTAGGCACAGCACTCAGCCTATTAATCCGCGCAGAACTAAGCCAACCAGGTACTCTTCTAGGAGATGACCAAATTTACAACGTTATCGTCACAGCCCATGCTTTCATCATAATCTTCTTTATAGTTATACCAATCATAATCGGTGGCTTCGGAAACTGACTTGTTCCATTAATAATTGGAGCACCAGATATAGCATTCCCACGTATAAACAACATAAGCTTTTGACTCTTACCTCCTTCATTATTACTACTTCTAGCATCATCAGGAATTGAAGCAGGCGCAGGCACAGGCTGAACAGTGTACCCCCCATTAGCT…	Barcode of Life Database System
EICOL002-10|Eretmochelys imbricata|COI-5P|JN991343	---------------------------------------------------------------------------------------------------------------------------------------------------------------------------------------------------ATCTTTTTTATAGTTATACCAATTATAATTGGCGGTTTTGGAAACTGACTTGTTCCACTAATAATTGGAGCACCAGACATAGCATTTCCTCGTATAAACAACAAAAGCTTTTGACTCCTACCCCCATCACTATTACTACTACTAGCATCATCAGGAATTGAAGCAGGGGCAGGCACAGGCTGAACAGTATATCCCCCATTAGCC…	Barcode of Life Database System
EICOL003-10|Eretmochelys imbricata|COI-5P|JN991342	---------------------------------------------------------------------------------------------------------------------------------------------------------------------------------------------------ATCTTTTTTATAGTTATACCAATTATAATTGGCGGTTTTGGAAACTGACTTGTTCCACTAATACTTGGAGCACCAGACATCGCATTTCCACGTATAAACAACAAAAGCTTTTGACTCCTACCCCCATCACTATTACTACTACTCGCATCATCAGGAATTGAAGCAGGGGCAGGCACAGGCTGAACAGTATATCCCCCATTACCC…	Barcode of Life Database System
GBGC5136-08|Chelonia mydas|COI-5P|EU600158	---------------------------------------------------------------------------------ATAGTCGGCACAGCACTCAGTTTATTAATCCGCGCAGAACTAAGCCAACCAGGAACTCTTCTAGGAGATGACCAAATCTATAATGTCATCGTTACAGCTCATGCCTTTATTATAATCTTCTTCATAGTTATACCAATTATAATTGGTGGCTTCGGAAATTGACTTGTTCCCCTAATAATTGGCGCACCAGACATAGCATTTCCACGTATAAATAACATAAGCTTTTGACTCCTACCCCCTTCACTACTACTACTTCTAGCATCATCAGGAATTGAAGCAGGCGCAGGTACAGGTTGAACAGTATATCCCCCATTAGCC…	Barcode of Life Database System
GBGC5137-08|Chelonia mydas|COI-5P|EU600157	---------------------------------------------------------------------------------ATAGTCGGCACAGCACTCAGTTTATTAATCCGCGCAGAACTAAGCCAACCAGGAACTCTTCTAGGAGATGACCAAATCTATAATGTCATCGTTACAGCTCATGCCTTTATTATAATCTTCTTCATAGTTATACCAATTATAATTGGTGGCTTCGGAAATTGACTTGTTCCCCTAATAATTGGCGCACCAGACATAGCATTTCCACGTATAAATAACATAAGCTTTTGACTCCTACCCCCTTCACTACTACTACTTCTAGCATCATCAGGAATTGAAGCAGGCGCAGGTACAGGTTGAACAGTATATCCCCCATTAGCC…	Barcode of Life Database System
Peruvian_SeaTurtle_putativeHybrid	-----------------CGGCCAGTCAACCAACCACAAAGACATTGGCACCCTATACTTGATCTTTGGGGCATGAGCAGGAATAGTAGGCACAGCACTCAGTCTATTAATCCGTGCAGAACTAAGCCAACCAGGAACTCTCCTAGGAGATGACCAAATTTATAATGTTATCGTTACAGCCCATGCTTTCATTATAATCTTTTTTATAGTTATACCAATTATAATTGGCGGTTTCGGAAACTGACTTGTTCCACTAATAATTGGAGCACCAGACATAGCATTTCCACGTATAAACAACATAAGCTTTTGACTCCTACCCCCATCACTATTACTACTACTAGCATCATCAGGAATTGAAGCAGGAGCAGGTACAGGCTGAACAGTATATCCCCCATTAGCC…	This study
